# Supplementary material for: Single and Especially Multisport Participation May Increase Physical Fitness in Younger Americans
Source: Sports (Basel). 2022 Dec 9;10(12):202. doi: 10.3390/sports10120202 (PMC9786319; doi:10.3390/sports10120202)
Supplement: Supplementary file 1 [file sports-10-00202-s001.zip]

Archive with 1 entries (1 files):
- sports-2003881-supplementary.pdf
